# Supplementary material for: Differentiation of Geographical Origin of White and Brown Rice Samples Using NMR Spectroscopy Coupled with Machine Learning Techniques
Source: Metabolites. 2022 Oct 24;12(11):1012. doi: 10.3390/metabo12111012 (PMC9693418; doi:10.3390/metabo12111012)
Supplement: Supplementary file 1 [file metabolites-12-01012-s001.zip]

Archive with 1 entries (1 files):
- metabolites-1904076-supplementary.pdf
